# Supplementary material for: Accuracy of Pulse Oximetry in the Presence of Fetal Hemoglobin—A Systematic Review
Source: Children (Basel). 2021 Apr 30;8(5):361. doi: 10.3390/children8050361 (PMC8145233; doi:10.3390/children8050361)
Supplement: Supplementary file 1 [file children-08-00361-s001.zip]

Archive with 2 entries (2 files):
- children-1151401-supplementary-figure S1.pdf
- children-1151401-supplmentary-table.pdf
